# Supplementary material for: Dual roles of EGO-1 and RRF-1 in regulating germline exo-RNAi efficiency in Caenorhabditis elegans
Source: EMBO Rep. 2025 Aug 11;26(18):4503–31. doi: 10.1038/s44319-025-00543-0 (PMC12457629; doi:10.1038/s44319-025-00543-0)
Supplement: Supplementary file 2 — Source data Fig. 1 [file 44319_2025_543_MOESM2_ESM.zip]

Archive with 13 entries (8 files):
- figure1/
- figure1/1B/
- figure1/1E/
- figure1/1D/
- figure1/1C/
- figure1/1B/Numerical_Data_1B.xlsx
- __MACOSX/figure1/1B/._Numerical_Data_1B.xlsx
- figure1/1E/Numerical_Data_1E.xlsx
- __MACOSX/figure1/1E/._Numerical_Data_1E.xlsx
- figure1/1D/Numerical_Data_1D.xlsx
- __MACOSX/figure1/1D/._Numerical_Data_1D.xlsx
- figure1/1C/Numerical_Data_1C.xlsx
- __MACOSX/figure1/1C/._Numerical_Data_1C.xlsx
