# Supplementary material for: Dual roles of EGO-1 and RRF-1 in regulating germline exo-RNAi efficiency in Caenorhabditis elegans
Source: EMBO Rep. 2025 Aug 11;26(18):4503–31. doi: 10.1038/s44319-025-00543-0 (PMC12457629; doi:10.1038/s44319-025-00543-0)
Supplement: Supplementary file 2 — Source data Fig. 1 [file 44319_2025_543_MOESM2_ESM.zip › figure1/1B/Numerical_Data_1B.xlsx]

## Sheet: Fig1B_pos1RNAi
	wild type	gk357146 (V1128E)	gk426642 (R539Q)	gk532049 (S1198L)	gk882383 (C823Y)
Replicate 1	1	0.5	0.0267	0.0481	0.4032
Replicate 2	1	0.4	0.0125	0	0.0382
Replicate 3	1	0.1	0.2794	0.0761	0.9286
Replicate 4	1	0.01	0	0	0.956522
Replicate 5	1	0.08	0	0.0096154	0.910112
Replicate 6	1	0.65	0.0808081	0.020202	0.954023
