# Supplementary material for: Dual roles of EGO-1 and RRF-1 in regulating germline exo-RNAi efficiency in Caenorhabditis elegans
Source: EMBO Rep. 2025 Aug 11;26(18):4503–31. doi: 10.1038/s44319-025-00543-0 (PMC12457629; doi:10.1038/s44319-025-00543-0)
Supplement: Supplementary file 2 — Source data Fig. 1 [file 44319_2025_543_MOESM2_ESM.zip › figure1/1E/Numerical_Data_1E.xlsx]

## Sheet: Fig1E_25C_broodsize
	wild type	tm521 (D)	gk357146 (V1128E)	gk426642 (R539Q)	gk532049 (S1198L)	gk882383 (C823Y)
Replicate 1	200	0	39	115	182	68
Replicate 2	233	0	20	59	168	49
Replicate 3	239	0	35	71	195	24
Replicate 4	224	0	15	88	157	28
Replicate 5	219	0	4	57	191	57
Replicate 6	209	0	6	120	168	36
Replicate 7	167	0			103
Replicate 8	170				108
Replicate 9	135				87
Replicate 10	178				86
Replicate 11	174				83
Replicate 12	187				71
Replicate 13	168
Replicate 14	192
