# Supplementary material for: Dual roles of EGO-1 and RRF-1 in regulating germline exo-RNAi efficiency in Caenorhabditis elegans
Source: EMBO Rep. 2025 Aug 11;26(18):4503–31. doi: 10.1038/s44319-025-00543-0 (PMC12457629; doi:10.1038/s44319-025-00543-0)
Supplement: Supplementary file 2 — Source data Fig. 1 [file 44319_2025_543_MOESM2_ESM.zip › figure1/1D/Numerical_Data_1D.xlsx]

## Sheet: Fig1D_20C_broodsize
	wild type	tm521 (D)	gk357146 (V1128E)	gk426642 (R539Q)	gk532049 (S1198L)	gk882383 (C823Y)
Replicate 1	279	0	372	313	386	299
Replicate 2	285	0	302	253	363	272
Replicate 3	331	0	337	268	370	316
Replicate 4	233	0	291	297	348	151
Replicate 5	314	0	318	107	338
Replicate 6	256	0	396	282	361
Replicate 7	251	0	227	273	306
Replicate 8	323			246	271
Replicate 9	253				319
Replicate 10	336				160
Replicate 11	156				182
Replicate 12	349				304
Replicate 13	339				247
Replicate 14	382				249
Replicate 15	215
