# Supplementary material for: Dual roles of EGO-1 and RRF-1 in regulating germline exo-RNAi efficiency in Caenorhabditis elegans
Source: EMBO Rep. 2025 Aug 11;26(18):4503–31. doi: 10.1038/s44319-025-00543-0 (PMC12457629; doi:10.1038/s44319-025-00543-0)
Supplement: Supplementary file 2 — Source data Fig. 1 [file 44319_2025_543_MOESM2_ESM.zip › figure1/1C/Numerical_Data_1C.xlsx]

## Sheet: Fig1C_pop1RNAi
	wild type	gk357146 (V1128E)	gk426642 (R539Q)	gk532049 (S1198L)	gk882383 (C823Y)
Replicate 1	1	0.8	0.0169	0.0109	0.8958
Replicate 2	1	0.2	0.025	0	0.7541
Replicate 3	1	0.8	0.0875	0.0102	0.7534
Replicate 4	1	0.04	0.031746	0.0138889	1
Replicate 5	1	0.07	0.010101	0.06	1
Replicate 6	1	0.05		0.0689655	1
