# Supplementary material for: Dual roles of EGO-1 and RRF-1 in regulating germline exo-RNAi efficiency in Caenorhabditis elegans
Source: EMBO Rep. 2025 Aug 11;26(18):4503–31. doi: 10.1038/s44319-025-00543-0 (PMC12457629; doi:10.1038/s44319-025-00543-0)
Supplement: Supplementary file 3 — Source data Fig. 2 [file 44319_2025_543_MOESM3_ESM.zip]

Archive with 7 entries (4 files):
- figure2/
- figure2/2C/
- figure2/2B/
- figure2/2C/Numerical_Data_2C.xlsx
- __MACOSX/figure2/2C/._Numerical_Data_2C.xlsx
- figure2/2B/Numerical_Data_2B.xlsx
- __MACOSX/figure2/2B/._Numerical_Data_2B.xlsx
