# Supplementary material for: Dual roles of EGO-1 and RRF-1 in regulating germline exo-RNAi efficiency in Caenorhabditis elegans
Source: EMBO Rep. 2025 Aug 11;26(18):4503–31. doi: 10.1038/s44319-025-00543-0 (PMC12457629; doi:10.1038/s44319-025-00543-0)
Supplement: Supplementary file 3 — Source data Fig. 2 [file 44319_2025_543_MOESM3_ESM.zip › figure2/2C/Numerical_Data_2C.xlsx]

## Sheet: Fig2C_25C_broodsize
	wild type	rrf-1(pk1417)	rrf-1(tm9951)	rrf-1(tm9941) ego-1(S1198L)	mut-15(tm1358)	mut-14(pk738)
Replicate 1	200	222	133	0	65	0
Replicate 2	233	229	160	0	41	0
Replicate 3	239	224	210	0	24	0
Replicate 4	224	175	205	1	0	0
Replicate 5	219	199	172	12	59	0
Replicate 6	209	247	141	19	20	0
Replicate 7	167	237	206	1	26	0
Replicate 8		229	120		51	0
Replicate 9		191	152		21	0
Replicate 10		158	175		21	0
Replicate 11		282	197		58	3
Replicate 12		216	233		25
