# Supplementary material for: Dual roles of EGO-1 and RRF-1 in regulating germline exo-RNAi efficiency in Caenorhabditis elegans
Source: EMBO Rep. 2025 Aug 11;26(18):4503–31. doi: 10.1038/s44319-025-00543-0 (PMC12457629; doi:10.1038/s44319-025-00543-0)
Supplement: Supplementary file 3 — Source data Fig. 2 [file 44319_2025_543_MOESM3_ESM.zip › figure2/2B/Numerical_Data_2B.xlsx]

## Sheet: Fig2B_20C_broodsize
	wild type	rrf-1(pk1417)	rrf-1(tm9951)	rrf-1(tm9941) ego-1(S1198L)	mut-15(tm1358)	mut-14(pk738)
Replicate 1	274	282	289	303	292	113
Replicate 2	334	280	325	255	243	9
Replicate 3	215	234	189	282	218	74
Replicate 4	326	293	312	241	217	0
Replicate 5	296	265	87	40	209	144
Replicate 6	269	277		154	282	3
Replicate 7		285		330	256	158
Replicate 8					243	227
Replicate 9					264	243
Replicate 10					187	31
Replicate 11					237	210
Replicate 12						0
