# Supplementary material for: Dual roles of EGO-1 and RRF-1 in regulating germline exo-RNAi efficiency in Caenorhabditis elegans
Source: EMBO Rep. 2025 Aug 11;26(18):4503–31. doi: 10.1038/s44319-025-00543-0 (PMC12457629; doi:10.1038/s44319-025-00543-0)
Supplement: Supplementary file 4 — Source data Fig. 3 [file 44319_2025_543_MOESM4_ESM.zip]

Archive with 21 entries (14 files):
- figure3/
- figure3/3E/
- figure3/3B/
- figure3/3C/
- figure3/3D/
- figure3/3A/
- figure3/3F/
- figure3/3E/Numerical_Data_3E.xlsx
- __MACOSX/figure3/3E/._Numerical_Data_3E.xlsx
- figure3/3B/Numerical_Data_3B.xlsx
- __MACOSX/figure3/3B/._Numerical_Data_3B.xlsx
- figure3/3C/gfp_hrde1_S1198L.tif
- __MACOSX/figure3/3C/._gfp_hrde1_S1198L.tif
- figure3/3C/gfp_hrde1_wt.tif
- __MACOSX/figure3/3C/._gfp_hrde1_wt.tif
- figure3/3D/Numerical_Data_3D.xlsx
- __MACOSX/figure3/3D/._Numerical_Data_3D.xlsx
- figure3/3A/Numerical_Data_3A.xlsx
- __MACOSX/figure3/3A/._Numerical_Data_3A.xlsx
- figure3/3F/Numerical_Data_3F.xlsx
- __MACOSX/figure3/3F/._Numerical_Data_3F.xlsx
