# Supplementary material for: Dual roles of EGO-1 and RRF-1 in regulating germline exo-RNAi efficiency in Caenorhabditis elegans
Source: EMBO Rep. 2025 Aug 11;26(18):4503–31. doi: 10.1038/s44319-025-00543-0 (PMC12457629; doi:10.1038/s44319-025-00543-0)
Supplement: Supplementary file 4 — Source data Fig. 3 [file 44319_2025_543_MOESM4_ESM.zip › figure3/3E/Numerical_Data_3E.xlsx]

## Sheet: Fig3E_intensity_Cyto
	wild type	ego-1(S1198L)
animal 1	11275.4	11826.4
animal 2	9347.46	11491.1
animal 3	7864.55	10448.1
animal 4	7753.38	12314.2
animal 5	8442.24	12042.2
animal 6	7703.39	12478.7
animal 7	8092.59	12333.3
animal 8	6830.02	11083
animal 9	6744.83	7399.1
animal 10	7627.91	9961.88
animal 11	9926.74	12066.3
animal 12	8123.82	11826.4
animal 13	7784.69	11491.1
animal 14	8562.11	10448.1
animal 15	8445.27	12314.2
animal 16	8509.57	12042.2
animal 17	7339.68	12478.7
animal 18	8315.47	12333.3
animal 19	7605.76	11083
animal 20	7910.29	7399.1
animal 21	7550.52	9961.88
animal 22	7351.48	12066.3
animal 23	7080.53	11826.4
animal 24	6762.09	11491.1
animal 25	6834.61	10448.1
animal 26	8251.14
animal 27	7557.84
animal 28	7705.83
animal 29	7253.41
animal 30	6642.75
animal 31	6567.6
animal 32	8028.23
animal 33	8963.92
animal 34	8485.56
animal 35	10133.7
