# Supplementary material for: Dual roles of EGO-1 and RRF-1 in regulating germline exo-RNAi efficiency in Caenorhabditis elegans
Source: EMBO Rep. 2025 Aug 11;26(18):4503–31. doi: 10.1038/s44319-025-00543-0 (PMC12457629; doi:10.1038/s44319-025-00543-0)
Supplement: Supplementary file 4 — Source data Fig. 3 [file 44319_2025_543_MOESM4_ESM.zip › figure3/3B/Numerical_Data_3B.xlsx]

## Sheet: Fig3B_gld1RNAi
	wild type	ego-1(S1198L)	znfx-1(gg561)	ego-1(S1198L); znfx-1(gg561)	hrde-1(tm1200)	ego-1(S1198L); hrde-1(tm1200)
Replicate 1	1	0	1	0.578947	0.294118	0.166667
Replicate 2	1	0	1	0.956522	0.333333	0.157895
Replicate 3	1	0	0.944444	0.4375	0.5625	0.142857
Replicate 4	1	0.05	1	0.65	0.875	0.647059
Replicate 5	1	0.103448	1	0.714286	0.92	0.4
Replicate 6	0.944444	0.083333	0.827586	0.35	1	0.411765
