# Supplementary material for: Dual roles of EGO-1 and RRF-1 in regulating germline exo-RNAi efficiency in Caenorhabditis elegans
Source: EMBO Rep. 2025 Aug 11;26(18):4503–31. doi: 10.1038/s44319-025-00543-0 (PMC12457629; doi:10.1038/s44319-025-00543-0)
Supplement: Supplementary file 4 — Source data Fig. 3 [file 44319_2025_543_MOESM4_ESM.zip › figure3/3D/Numerical_Data_3D.xlsx]

## Sheet: Fig3D_intensity_Nuc
	wild type	ego-1(S1198L)
animal 1	13249	12819.8
animal 2	11949.1	14582.5
animal 3	10215.3	12167
animal 4	10556	10490.9
animal 5	10792.1	14773.9
animal 6	9772.76	14956.6
animal 7	11212.8	11460.5
animal 8	9254.39	10946.7
animal 9	9147.9	14810.5
animal 10	10055.9	12642.6
animal 11	13233	9650.55
animal 12	10468.1	13930.2
animal 13	9973.34	14345.1
animal 14	11159.1	15261.7
animal 15	11949.7	10245.7
animal 16	12371.9	11919.2
animal 17	10015.6	15011.2
animal 18	10836.7	11649.3
animal 19	10183.2	15020.8
animal 20	10317	12787.2
animal 21	11207.1	13151.3
animal 22	10411.7	13749.4
animal 23	9824.06	15246.4
animal 24	9504.72	13882.8
animal 25	8822.23	12669.4
animal 26	11517.2
animal 27	10511.3
animal 28	10662.8
animal 29	9562.08
animal 30	7502.63
animal 31	8787.97
animal 32	10504.7
animal 33	11580.3
animal 34	10450.4
animal 35	12791.4
