# Supplementary material for: Dual roles of EGO-1 and RRF-1 in regulating germline exo-RNAi efficiency in Caenorhabditis elegans
Source: EMBO Rep. 2025 Aug 11;26(18):4503–31. doi: 10.1038/s44319-025-00543-0 (PMC12457629; doi:10.1038/s44319-025-00543-0)
Supplement: Supplementary file 4 — Source data Fig. 3 [file 44319_2025_543_MOESM4_ESM.zip › figure3/3A/Numerical_Data_3A.xlsx]

## Sheet: Fig3A_pos1RNAi
	wild type	znfx-1(gg561)	hrde-1(tm1200)	ego-1(S1198L)	ego-1(S1198L); znfx-1(gg561)	ego-1(S1198L); hrde-1(tm1200)
Replicate 1	1	1	1	0.0681818	0.0549451	0.25
Replicate 2	1	0.933333	1	0.0476191	0.174825	0.173913
Replicate 3	1	1	1	0.0232558	0.0833333	0.478261
Replicate 4	0.825397	1	1	0	0	0
Replicate 5	1	1	1	0.015625	0.884615	0.444445
Replicate 6	1	1	1	0	1	0.489362
Replicate 7	1	1	1	0	1	0.87931
Replicate 8	1	1	1	0.0192308	0.971	0.384615
Replicate 9	1	1	1	0.0930233	0.986	0.777778
