# Supplementary material for: Dual roles of EGO-1 and RRF-1 in regulating germline exo-RNAi efficiency in Caenorhabditis elegans
Source: EMBO Rep. 2025 Aug 11;26(18):4503–31. doi: 10.1038/s44319-025-00543-0 (PMC12457629; doi:10.1038/s44319-025-00543-0)
Supplement: Supplementary file 4 — Source data Fig. 3 [file 44319_2025_543_MOESM4_ESM.zip › figure3/3F/Numerical_Data_3F.xlsx]

## Sheet: Fig3F_Ratio
	wild type	ego-1(S1198L)
animal 1	1.17504	1.18065
animal 2	1.27832	1.22589
animal 3	1.29891	1.2583
animal 4	1.36147	1.27305
animal 5	1.27834	1.20829
animal 6	1.26863	1.1832
animal 7	1.38556	1.2431
animal 8	1.35496	1.30585
animal 9	1.35628	1.24835
animal 10	1.31831	1.27005
animal 11	1.33307	1.10693
animal 12	1.28857	1.15212
animal 13	1.28115	1.23128
animal 14	1.30331	1.10641
animal 15	1.41495	1.16966
animal 16	1.45388	1.20903
animal 17	1.36458	1.18803
animal 18	1.3032	1.18943
animal 19	1.33888	1.22267
animal 20	1.30425	1.1556
animal 21	1.48428	1.19801
animal 22	1.41627	1.25448
animal 23	1.38747	1.21423
animal 24	1.40559	1.17979
animal 25	1.29082	1.1516
animal 26	1.39583
animal 27	1.39078
animal 28	1.38373
animal 29	1.31829
animal 30	1.12945
animal 31	1.33808
animal 32	1.30847
animal 33	1.29188
animal 34	1.23155
animal 35	1.26226
