# Supplementary material for: Dual roles of EGO-1 and RRF-1 in regulating germline exo-RNAi efficiency in Caenorhabditis elegans
Source: EMBO Rep. 2025 Aug 11;26(18):4503–31. doi: 10.1038/s44319-025-00543-0 (PMC12457629; doi:10.1038/s44319-025-00543-0)
Supplement: Supplementary file 5 — Source data Fig. 4 [file 44319_2025_543_MOESM5_ESM.zip]

Archive with 13 entries (8 files):
- figure4/
- figure4/4B/
- figure4/4C/
- figure4/4D/
- figure4/4A/
- figure4/4B/Numerical_Data_4B.xlsx
- __MACOSX/figure4/4B/._Numerical_Data_4B.xlsx
- figure4/4C/Numerical_Data_4C.xlsx
- __MACOSX/figure4/4C/._Numerical_Data_4C.xlsx
- figure4/4D/Numerical_Data_4D.xlsx
- __MACOSX/figure4/4D/._Numerical_Data_4D.xlsx
- figure4/4A/Numerical_Data_4A.xlsx
- __MACOSX/figure4/4A/._Numerical_Data_4A.xlsx
