# Supplementary material for: Dual roles of EGO-1 and RRF-1 in regulating germline exo-RNAi efficiency in Caenorhabditis elegans
Source: EMBO Rep. 2025 Aug 11;26(18):4503–31. doi: 10.1038/s44319-025-00543-0 (PMC12457629; doi:10.1038/s44319-025-00543-0)
Supplement: Supplementary file 5 — Source data Fig. 4 [file 44319_2025_543_MOESM5_ESM.zip › figure4/4C/Numerical_Data_4C.xlsx]

## Sheet: Fig4C_qPCR_sid1
	wild type	ego-1(S1198L)	ego-1(tm521)
replicate 1	0.444945	0.0262307	0.15729
replicate 2	0.198059	0.0158453	0.108112
replicate 3	0.369411	0.026351	0.0596555
replicate 4	0.370309	0.0189757	0.0617122
replicate 5	0.396365	0.0310019	0.0448018
replicate 6		0.15301	0.0391051
