# Supplementary material for: Dual roles of EGO-1 and RRF-1 in regulating germline exo-RNAi efficiency in Caenorhabditis elegans
Source: EMBO Rep. 2025 Aug 11;26(18):4503–31. doi: 10.1038/s44319-025-00543-0 (PMC12457629; doi:10.1038/s44319-025-00543-0)
Supplement: Supplementary file 5 — Source data Fig. 4 [file 44319_2025_543_MOESM5_ESM.zip › figure4/4D/Numerical_Data_4D.xlsx]

## Sheet: Fig4D_qPCR_rde11
	wild type	ego-1(S1198L)	ego-1(tm521)
replicate 1	0.593451	0.0348113	0.101877
replicate 2	0.209337	0.0150395	0.0680718
replicate 3	0.249394	0.0450822	0.0939736
replicate 4	0.229426	0.0152833	0.0637204
replicate 5	0.248187	0.0169673	0.0411775
replicate 6		0.0539475	0.0454461
