# Supplementary material for: Dual roles of EGO-1 and RRF-1 in regulating germline exo-RNAi efficiency in Caenorhabditis elegans
Source: EMBO Rep. 2025 Aug 11;26(18):4503–31. doi: 10.1038/s44319-025-00543-0 (PMC12457629; doi:10.1038/s44319-025-00543-0)
Supplement: Supplementary file 5 — Source data Fig. 4 [file 44319_2025_543_MOESM5_ESM.zip › figure4/4A/Numerical_Data_4A.xlsx]

## Sheet: Fig4A_qPCR_sid1
	wild type	ego-1(S1198L)	ego-1(S1198L); hrde-1(tm1200)
replicate 1	0.317098	0.0819905	0.225578
replicate 2	0.383261	0.0701458	0.258601
replicate 3	0.342031	0.0661736	0.271985
