# Supplementary material for: Dual roles of EGO-1 and RRF-1 in regulating germline exo-RNAi efficiency in Caenorhabditis elegans
Source: EMBO Rep. 2025 Aug 11;26(18):4503–31. doi: 10.1038/s44319-025-00543-0 (PMC12457629; doi:10.1038/s44319-025-00543-0)
Supplement: Supplementary file 6 — Source data Fig. 5 [file 44319_2025_543_MOESM6_ESM.zip]

Archive with 13 entries (8 files):
- figure5/
- figure5/5F/
- figure5/5C/
- figure5/5E/
- figure5/5B/
- figure5/5F/Numerical_Data_5F.xlsx
- __MACOSX/figure5/5F/._Numerical_Data_5F.xlsx
- figure5/5C/Numerical_Data_5C.xlsx
- __MACOSX/figure5/5C/._Numerical_Data_5C.xlsx
- figure5/5E/Numerical_Data_5E.xlsx
- __MACOSX/figure5/5E/._Numerical_Data_5E.xlsx
- figure5/5B/Numerical_Data_5B.xlsx
- __MACOSX/figure5/5B/._Numerical_Data_5B.xlsx
