# Supplementary material for: Dual roles of EGO-1 and RRF-1 in regulating germline exo-RNAi efficiency in Caenorhabditis elegans
Source: EMBO Rep. 2025 Aug 11;26(18):4503–31. doi: 10.1038/s44319-025-00543-0 (PMC12457629; doi:10.1038/s44319-025-00543-0)
Supplement: Supplementary file 6 — Source data Fig. 5 [file 44319_2025_543_MOESM6_ESM.zip › figure5/5F/Numerical_Data_5F.xlsx]

## Sheet: Fig5F_pop1RNAi
generation	wild type									tmC18/tmC18 (ori. gk532049/tmC18)									tmC18/tmC18 (ori. (tm9941 gk532049)/tmC18)
	replicate 1	replicate 2	replicate 3	replicate 4	replicate 5	replicate 6	replicate 7	replicate 8	replicate 9	replicate 1	replicate 2	replicate 3	replicate 4	replicate 5	replicate 6	replicate 7	replicate 8	replicate 9	replicate 1	replicate 2	replicate 3	replicate 4	replicate 5	replicate 6	replicate 7	replicate 8	replicate 9
1	1	1	1	1	1	1	1	1	1	0	0	0	0	0	0.0277778	0	0	0.0277778	0.0277778	0.0285714	0.0833333	1	0.35	1	1	0.35	1
2	1	1	1	1	1	1	1	1	1	0	0	0	0	0	0	0	0	0	0	0.125	0	1	1	1	1	1	0.952381
3	1	1	1	1	1	1	1	1	1	0	0	0	0	0.666667	0	0	0.325581	0.462963	0.962963	1	0.835443	0.516129	1	1	0.027027	0	0.4
4	1	1	1	1	1	1	1	1	1	0	0	0	0	0	0	0	0.0227273	0.0526316	1	1	1	0.956522	1	1	1	0.512195	1
5	1	1	1	1	1	1	1	1	1	0	0	0	0.705882	0.132075	0.268293	0.6875	0.0169492	0	0.966667	1	0.891304	1	1	0.842105	1	1	1
6	1	1	1	1	1	1	1	1	1	0	0	0	0.0454545	0	0	0.157895	0.018519	1		1	1	0.962963	0.935484	1	1	1	0.972222
7	1	1	1	1	1	1	1	1	1	0	0	0	1	0.611111	1	0	0	0	1	0.983333	0.72	1	1	1	1	1	0.0229885
8	1	1	1	1	1	1	1	1	1	0	0	0	0.763158	0.4375	0.878049	0	0	0.041667	0.928571	0.769231	1	1	1	1	1	1	1
9	1	1	1	1	1	1	1	1	1	0.0232558	0	0	0.866667	1	0.98	0.255814	0.486486	0.050505	1	1	1				1	1	1
10	1	1	1				1	1	1	0	0	0.0441176				0	0.068966	1	1	1	1				1	0.962963	1
