# Supplementary material for: Dual roles of EGO-1 and RRF-1 in regulating germline exo-RNAi efficiency in Caenorhabditis elegans
Source: EMBO Rep. 2025 Aug 11;26(18):4503–31. doi: 10.1038/s44319-025-00543-0 (PMC12457629; doi:10.1038/s44319-025-00543-0)
Supplement: Supplementary file 6 — Source data Fig. 5 [file 44319_2025_543_MOESM6_ESM.zip › figure5/5C/Numerical_Data_5C.xlsx]

## Sheet: Fig5C_pop1RNAi
generation	wild type									tmC18/tmC18 (ori. gk532049/tmC18)									tmC18/tmC18 (ori. (tm9941 gk532049)/tmC18)
	replicate 1	replicate 2	replicate 3	replicate 4	replicate 5	replicate 6	replicate 7	replicate 8	replicate 9	replicate 1	replicate 2	replicate 3	replicate 4	replicate 5	replicate 6	replicate 7	replicate 8	replicate 9	replicate 1	replicate 2	replicate 3	replicate 4	replicate 5	replicate 6	replicate 7	replicate 8	replicate 9
1	1	1	1	1	1	1	1	1	1	0	0	0	0	0	0.0512821	0	0	0.0512821	1	1	1	1	1	1	1	1	1
2	1	1	1	1	1	1	1	1	1	0.025641	0.190476	0.0833333	0	0.0540541	0	0	0	0.016129	0.972603	0.957447	0.97619	1	1	1	1	1	1
3	1	1	1	1	1	1	1	1	1	0.808511	0.0434783	0.666667	0.32	0.333333	0.037037	0.102564	0.113208	0.4	1	1	1	1	1	1	1	1	1
4	1	1	1	1	1	1	1	1	1	0	0	0	0		0	0	0.0232558	0	1	1	1	1	1	1		1	1
5	1	1	1	1	1	1	1	1	1	0.255814	0.411765	0	0	0.416667	0.117647	0.285714	0.208333	0	1	1	1	1	1	1	1	1	1
6	1	1	1	1	1	1	1	1	1	1	0.625	1	0.697674	0.407407	0.55615	1	0.08	0.05769	1	1	1	1	1	1	1	0.964286	0.941176
7	1	1	1	1	1	1	1	1	1	0.5	1	1	1		1	0.948052	1	0.311475	1	1	1	1	1	1	1	1	1
8	1	1	1				1	1	1	1	0.875	1				1	1	0.97727	1	1					1	1	1
9	1	1	1				1	1	1	1	1	1				1	1	1	1	1	1				1	1	1
10	1	1	1				1	1	1	1	1	1				1	1	1	1	1	1				1	1	1
