# Supplementary material for: Dual roles of EGO-1 and RRF-1 in regulating germline exo-RNAi efficiency in Caenorhabditis elegans
Source: EMBO Rep. 2025 Aug 11;26(18):4503–31. doi: 10.1038/s44319-025-00543-0 (PMC12457629; doi:10.1038/s44319-025-00543-0)
Supplement: Supplementary file 6 — Source data Fig. 5 [file 44319_2025_543_MOESM6_ESM.zip › figure5/5E/Numerical_Data_5E.xlsx]

## Sheet: Fig5E_pos1RNAi
generation	wild type									tmC18/tmC18 (ori. gk532049/tmC18)									tmC18/tmC18 (ori. (tm9941 gk532049)/tmC18)
	replicate 1	replicate 2	replicate 3	replicate 4	replicate 5	replicate 6	replicate 7	replicate 8	replicate 9	replicate 1	replicate 2	replicate 3	replicate 4	replicate 5	replicate 6	replicate 7	replicate 8	replicate 9	replicate 1	replicate 2	replicate 3	replicate 4	replicate 5	replicate 6	replicate 7	replicate 8	replicate 9
1	1	1	1	1	1	1	1	1	1	0	0	0	0.0108696	0	0	0.0108696	0	0	0	0.533333	0.1875	1	0.980769	0.48	1	0.980769	0.48
2	1	1	1	1	1	1	1	1	1	0	0.0108696	0	0.147059	0.108696	0	0.583333	0	0	0	0.012987	0	1	1	1	0.645161	0.675	1
3	1	1	1	1	1	1	1	1	1	0	0	0	0	0.0232558	0	0	0.208791	0.174419	0.111111	0.804348	1	0.486486	0.829787	0.851064	1	0.9	1
4	1	1	1	1	1	1	1	1	1	0	0.015625	0	0	0	0.0120482	0	0.0196078	0	0.954545	0.6	1	0.939394	0.95	0.918367	1	0.962963	0.961538
5	1	1	1	1	1	1	1	1	1	0	0.389831	0	0	0.285714	0	0	0.0408163	0.0120482	0.988764		0.466667	1	1	1	1	1	1
6	1	1	1	1	1	1	1	1	1	0	0	1	0.206897	0.102564	0	0.352941	0.027027	0.947368	0.688889	0.886364	1	1	1	0.894737	0.955556		1
7	1	1	1	1	1	1	1	1	1	0	0	0	0.0394737	0	0.151163	0	0	0.00980392	1	0.764706	0.8	1	1	0.0740741	1	1	0.0119048
8	1	1	1	1	1	1	1	1	1	0	0	0	0.342466	1	1	0	0	0.013889	0.930233	0	0.95	1	1	1	0.488095	1	1
9	1	1	1	1	1	1	1	1	1	0	0	0	0.866667	1	0.98	0	0	0	1	0.956522	1				1	1	1
10	1	1	1				1	1	1	0	0	0				1	0.02439	0	1	1	1				1	0.88	1
