# Supplementary material for: Dual roles of EGO-1 and RRF-1 in regulating germline exo-RNAi efficiency in Caenorhabditis elegans
Source: EMBO Rep. 2025 Aug 11;26(18):4503–31. doi: 10.1038/s44319-025-00543-0 (PMC12457629; doi:10.1038/s44319-025-00543-0)
Supplement: Supplementary file 6 — Source data Fig. 5 [file 44319_2025_543_MOESM6_ESM.zip › figure5/5B/Numerical_Data_5B.xlsx]

## Sheet: Fig5B_pos1RNAi
generation	wild type									tmC18/tmC18 (ori. gk532049/tmC18)									tmC18/tmC18 (ori. (tm9941 gk532049)/tmC18)
	replicate 1	replicate 2	replicate 3	replicate 4	replicate 5	replicate 6	replicate 7	replicate 8	replicate 9	replicate 1	replicate 2	replicate 3	replicate 4	replicate 5	replicate 6	replicate 7	replicate 8	replicate 9	replicate 1	replicate 2	replicate 3	replicate 4	replicate 5	replicate 6	replicate 7	replicate 8	replicate 9
1	1	1	1	1	1	1	1	1	1	0	0.0666667	0.0222222	0.0108696	0	0	0.0140845	0	0.0298507	0	0.357143	0	1	0.980769	0.48	0.129	0.967	0.867
2	1	1	1	1	1	1	1	1	1	0.0625	0.0422535	0.2	0.147059	0.108696	0	0.0140845	0	0	0.779661	0.567568	0.433333	1	1	1	1	1	1
3	1	1	1	1	1	1	1	1	1	0	0.0952381	0.146341	0	0.0232558	0	0.0217391	0.72	0.0833333	1	1	0.974359	0.486486	0.829787	0.851064	1	0.97561	1
4	1	1	1	1	1	1	1	1	1	0.105263	0	0	0	0	0.0120482	0	0	0	0.98	1		0.939394	0.95	0.918367	1	1	1
5	1	1	1	1	1	1	1	1	1	0.114286	0.215686	0.0731707	0	0	0	0.0454545	0	0	1	1	1	1	1	1	1	1	1
6	1	1	1	1	1	1	1	1	1	0.413793	1	0.433333	0.206897	0.102564	0	1	0	0.04651	0.804878	0.965517	1	1	1	0.894737		1	1
7	1	1	1	1	1	1	1	1	1	1	1	1	0.0394737	0	0.151163	0.5	1	0.986111	1	1	1	1	1	0.0740741	1	1	1
8	1	1	1	1	1	1	1	1	1	0.914286	1	1	0.342466	1	1	1	1	1	1	1	1	1	1	1	1	1	1
9	1	1	1	1	1	1	1	1	1	1	1	1	0.866667	1	0.98	1	1	1	1	1	1				1	1	1
10	1	1	1				1	1	1	1	1	1				0.78846	0.97222	0.97959	1	1	1				1	1	1
