# Supplementary material for: Dual roles of EGO-1 and RRF-1 in regulating germline exo-RNAi efficiency in Caenorhabditis elegans
Source: EMBO Rep. 2025 Aug 11;26(18):4503–31. doi: 10.1038/s44319-025-00543-0 (PMC12457629; doi:10.1038/s44319-025-00543-0)
Supplement: Supplementary file 7 — Source data Fig. 6 [file 44319_2025_543_MOESM7_ESM.zip]

Archive with 13 entries (8 files):
- figure6/
- figure6/6A/
- figure6/6B/
- figure6/6D/
- figure6/6C/
- figure6/6A/Numerical_Data_6A.xlsx
- __MACOSX/figure6/6A/._Numerical_Data_6A.xlsx
- figure6/6B/Numerical_Data_6B.xlsx
- __MACOSX/figure6/6B/._Numerical_Data_6B.xlsx
- figure6/6D/Numerical_Data_6D.xlsx
- __MACOSX/figure6/6D/._Numerical_Data_6D.xlsx
- figure6/6C/Numerical_Data_6C.xlsx
- __MACOSX/figure6/6C/._Numerical_Data_6C.xlsx
