# Supplementary material for: Dual roles of EGO-1 and RRF-1 in regulating germline exo-RNAi efficiency in Caenorhabditis elegans
Source: EMBO Rep. 2025 Aug 11;26(18):4503–31. doi: 10.1038/s44319-025-00543-0 (PMC12457629; doi:10.1038/s44319-025-00543-0)
Supplement: Supplementary file 7 — Source data Fig. 6 [file 44319_2025_543_MOESM7_ESM.zip › figure6/6A/Numerical_Data_6A.xlsx]

## Sheet: Fig6A_qPCR_sid1
	wild type	rrf-1(tm9951)	ego-1(S1198L)	rrf-1(tm9941) ego-1(S1198L)
replicate 1	0.24879	0.127848	0.0254445	0.0452575
replicate 2	0.317098	0.151281	0.0216019	0.138619
replicate 3	0.383261	0.325787	0.0315088	0.0128659
replicate 4	0.342031	0.363644	0.0819905	0.0508503
replicate 5	0.209846	0.235109	0.0701458	0.0718086
replicate 6	0.289413	0.261957	0.0661736	0.0430632
replicate 7	0.290035
