# Supplementary material for: Dual roles of EGO-1 and RRF-1 in regulating germline exo-RNAi efficiency in Caenorhabditis elegans
Source: EMBO Rep. 2025 Aug 11;26(18):4503–31. doi: 10.1038/s44319-025-00543-0 (PMC12457629; doi:10.1038/s44319-025-00543-0)
Supplement: Supplementary file 7 — Source data Fig. 6 [file 44319_2025_543_MOESM7_ESM.zip › figure6/6B/Numerical_Data_6B.xlsx]

## Sheet: Fig6B_qPCR_rde11
	wild type	rrf-1(tm9951)	ego-1(S1198L)	rrf-1(tm9941) ego-1(S1198L)
replicate 1	0.349412	0.0760979	0.0543077	0.0274852
replicate 2	0.13836	0.115039	0.0294722	0.0841204
replicate 3	0.266314	0.347215	0.0345397	0.0485327
replicate 4	0.333348	0.296972	0.0172603	0.0299625
replicate 5	0.327349	0.250833	0.0197282	0.0345493
replicate 6	0.199464	0.226974		0.110537
replicate 7	0.239534
replicate 8	0.203317
