# Supplementary material for: Dual roles of EGO-1 and RRF-1 in regulating germline exo-RNAi efficiency in Caenorhabditis elegans
Source: EMBO Rep. 2025 Aug 11;26(18):4503–31. doi: 10.1038/s44319-025-00543-0 (PMC12457629; doi:10.1038/s44319-025-00543-0)
Supplement: Supplementary file 7 — Source data Fig. 6 [file 44319_2025_543_MOESM7_ESM.zip › figure6/6D/Numerical_Data_6D.xlsx]

## Sheet: Fig6D_qPCR_rde11
		G3		G5		G7		G10
	tmC18 control	tmC18 derived from ego-1(S1198L)	tmC18 derived from rrf-1(tm9941) ego-1(S1198L)	tmC18 derived from ego-1(S1198L)	tmC18 derived from rrf-1(tm9941) ego-1(S1198L)	tmC18 derived from ego-1(S1198L)	tmC18 derived from rrf-1(tm9941) ego-1(S1198L)	tmC18 derived from ego-1(S1198L)	tmC18 derived from rrf-1(tm9941) ego-1(S1198L)
replicate 1	0.130697	0.0281095	0.0656573	0.0292707	0.0785524	0.0327015	0.0942019	0.0273124	0.120725
replicate 2	0.164721	0.03697	0.114316	0.0965353	0.130101	0.0526727	0.0705603	0.0507095	0.353504
replicate 3	0.110736	0.0504431	0.155674	0.0572294	0.128301	0.0344298	0.098632	0.0482308	0.0893183
replicate 4	0.197291
replicate 5	0.272684
replicate 6	0.296129
