# Supplementary material for: Dual roles of EGO-1 and RRF-1 in regulating germline exo-RNAi efficiency in Caenorhabditis elegans
Source: EMBO Rep. 2025 Aug 11;26(18):4503–31. doi: 10.1038/s44319-025-00543-0 (PMC12457629; doi:10.1038/s44319-025-00543-0)
Supplement: Supplementary file 7 — Source data Fig. 6 [file 44319_2025_543_MOESM7_ESM.zip › figure6/6C/Numerical_Data_6C.xlsx]

## Sheet: Fig6C_qPCR_sid1
		G3		G5		G7		G10
	tmC18 control	tmC18 derived from ego-1(S1198L)	tmC18 derived from rrf-1(tm9941) ego-1(S1198L)	tmC18 derived from ego-1(S1198L)	tmC18 derived from rrf-1(tm9941) ego-1(S1198L)	tmC18 derived from ego-1(S1198L)	tmC18 derived from rrf-1(tm9941) ego-1(S1198L)	tmC18 derived from ego-1(S1198L)	tmC18 derived from rrf-1(tm9941) ego-1(S1198L)
replicate 1	0.154224	0.00867332	0.0981002	0.017843	0.0536343	0.0530134	0.102004	0.0661782	0.0422384
replicate 2	0.140564	0.00609313	0.166975	0.0553413	0.126938	0.0929887	0.0711398	0.151859	0.267276
replicate 3	0.120224	0.0315088	0.150548	0.0129008	0.229872	0.0727605	0.106203	0.187947	0.20081
replicate 4	0.15548
replicate 5	0.169493
replicate 6	0.202613
