# Supplementary material for: Dual roles of EGO-1 and RRF-1 in regulating germline exo-RNAi efficiency in Caenorhabditis elegans
Source: EMBO Rep. 2025 Aug 11;26(18):4503–31. doi: 10.1038/s44319-025-00543-0 (PMC12457629; doi:10.1038/s44319-025-00543-0)
Supplement: Supplementary file 8 — Figure EVs, Tables Source Data [file 44319_2025_543_MOESM8_ESM.zip]

Archive with 102 entries (70 files):
- figureEV1/
- figureEV1/.DS_Store
- __MACOSX/figureEV1/._.DS_Store
- figureEV1/EV1A/
- figureEV1/EV1A/Numerical_Data_EV1A.xlsx
- __MACOSX/figureEV1/EV1A/._Numerical_Data_EV1A.xlsx
- figureEV2/
- figureEV2/EV2B/
- figureEV2/EV2D/
- figureEV2/EV2C/
- figureEV2/.DS_Store
- __MACOSX/figureEV2/._.DS_Store
- figureEV2/EV2A/
- figureEV2/EV2B/Numerical_Data_EV2B.xlsx
- __MACOSX/figureEV2/EV2B/._Numerical_Data_EV2B.xlsx
- figureEV2/EV2D/Numerical_Data_EV2D.xlsx
- __MACOSX/figureEV2/EV2D/._Numerical_Data_EV2D.xlsx
- figureEV2/EV2C/Numerical_Data_EV2C.xlsx
- __MACOSX/figureEV2/EV2C/._Numerical_Data_EV2C.xlsx
- figureEV2/EV2A/Numerical_Data_EV2A.xlsx
- __MACOSX/figureEV2/EV2A/._Numerical_Data_EV2A.xlsx
- figureEV3/
- figureEV3/.DS_Store
- __MACOSX/figureEV3/._.DS_Store
- figureEV3/EV3A/
- figureEV3/EV3B/
- figureEV3/EV3A/S1198L_source.tif
- __MACOSX/figureEV3/EV3A/._S1198L_source.tif
- figureEV3/EV3A/wt_cropped.tif
- __MACOSX/figureEV3/EV3A/._wt_cropped.tif
- figureEV3/EV3A/wt_source.tif
- __MACOSX/figureEV3/EV3A/._wt_source.tif
- figureEV3/EV3A/S1198L_cropped.tif
- __MACOSX/figureEV3/EV3A/._S1198L_cropped.tif
- figureEV3/EV3B/Numerical_Data_EV3B.xlsx
- __MACOSX/figureEV3/EV3B/._Numerical_Data_EV3B.xlsx
- figureEV4/
- figureEV4/EV4A/
- figureEV4/.DS_Store
- __MACOSX/figureEV4/._.DS_Store
- figureEV4/EV4D/
- figureEV4/EV4C/
- figureEV4/EV4B/
- figureEV4/EV4A/wt.tif
- __MACOSX/figureEV4/EV4A/._wt.tif
- figureEV4/EV4D/Numerical_Data_EV4D.xlsx
- __MACOSX/figureEV4/EV4D/._Numerical_Data_EV4D.xlsx
- figureEV4/EV4C/Numerical_Data_EV4C.xlsx
- __MACOSX/figureEV4/EV4C/._Numerical_Data_EV4C.xlsx
- figureEV4/EV4B/gk5320499.tif
- __MACOSX/figureEV4/EV4B/._gk5320499.tif
- figureEV5/
- figureEV5/.DS_Store
- __MACOSX/figureEV5/._.DS_Store
- figureEV5/EV5B/
- figureEV5/EV5A/
- figureEV5/EV5B/Numerical_Data_EV5B.xlsx
- __MACOSX/figureEV5/EV5B/._Numerical_Data_EV5B.xlsx
- figureEV5/EV5A/Numerical_Data_EV5A.xlsx
- __MACOSX/figureEV5/EV5A/._Numerical_Data_EV5A.xlsx
- figureEV6/
- figureEV6/.DS_Store
- __MACOSX/figureEV6/._.DS_Store
- figureEV6/EV6C/
- figureEV6/EV6D/
- figureEV6/EV6E/
- figureEV6/EV6B/
- figureEV6/EV6A/
- figureEV6/EV6C/Numerical_Data_EV6C.xlsx
- __MACOSX/figureEV6/EV6C/._Numerical_Data_EV6C.xlsx
- figureEV6/EV6D/Numerical_Data_EV6D.xlsx
- __MACOSX/figureEV6/EV6D/._Numerical_Data_EV6D.xlsx
- figureEV6/EV6E/Numerical_Data_EV6E.xlsx
- __MACOSX/figureEV6/EV6E/._Numerical_Data_EV6E.xlsx
- figureEV6/EV6B/Numerical_Data_EV6B.xlsx
- __MACOSX/figureEV6/EV6B/._Numerical_Data_EV6B.xlsx
- figureEV6/EV6A/Numerical_Data_EV6A.xlsx
- __MACOSX/figureEV6/EV6A/._Numerical_Data_EV6A.xlsx
- figureEV7/
- figureEV7/EV7F/
- figureEV7/.DS_Store
- __MACOSX/figureEV7/._.DS_Store
- figureEV7/EV7E/
- figureEV7/EV7B/
- figureEV7/EV7C/
- figureEV7/EV7F/Numerical_Data_EV7F.xlsx
- __MACOSX/figureEV7/EV7F/._Numerical_Data_EV7F.xlsx
- figureEV7/EV7E/Numerical_Data_EV7E.xlsx
- __MACOSX/figureEV7/EV7E/._Numerical_Data_EV7E.xlsx
- figureEV7/EV7B/Numerical_Data_EV7B.xlsx
- __MACOSX/figureEV7/EV7B/._Numerical_Data_EV7B.xlsx
- figureEV7/EV7C/Numerical_Data_EV7C.xlsx
- __MACOSX/figureEV7/EV7C/._Numerical_Data_EV7C.xlsx
- table1/
- table1/table1.xlsx
- __MACOSX/table1/._table1.xlsx
- table2/
- table2/table2.xlsx
- __MACOSX/table2/._table2.xlsx
- table3/
- table3/table3.xlsx
- __MACOSX/table3/._table3.xlsx
