# Supplementary material for: Dual roles of EGO-1 and RRF-1 in regulating germline exo-RNAi efficiency in Caenorhabditis elegans
Source: EMBO Rep. 2025 Aug 11;26(18):4503–31. doi: 10.1038/s44319-025-00543-0 (PMC12457629; doi:10.1038/s44319-025-00543-0)
Supplement: Supplementary file 8 — Figure EVs, Tables Source Data [file 44319_2025_543_MOESM8_ESM.zip › figureEV1/EV1A/Numerical_Data_EV1A.xlsx]

## Sheet: FigEV1_20C_broodsize
	gk115401	gk720210	gk470185	gk498425	gk115397	gk115395	gk837385	gk115394	gk896494	gk115393	gk481348	gk721963	gk925207	gk749674	gk115391	gk317493	gk115390	gk864727	gk540555
Replicate 1	342	268	301	364	425	348	399	256	286	373	314	217	353	432	409	328	352	389	325
Replicate 2	319	283	299	371	273	299	330	294	259	373	264	208	384	392	383	303	353	375	352
Replicate 3	330	306	305	346	369	298	257	250	272	397	287	251	249	390	364	384	342	353	321
Replicate 4	390	347	318	320	345	264	346	338	337	379	313	219	316	323	394	347	380	336	340
Replicate 5	166		378	345	245	299		318	293	397	376	216	260	232	373	248	307	319	390
Replicate 6	326		341		361	381			269	381		197	345	305		275	363
