# Supplementary material for: Dual roles of EGO-1 and RRF-1 in regulating germline exo-RNAi efficiency in Caenorhabditis elegans
Source: EMBO Rep. 2025 Aug 11;26(18):4503–31. doi: 10.1038/s44319-025-00543-0 (PMC12457629; doi:10.1038/s44319-025-00543-0)
Supplement: Supplementary file 8 — Figure EVs, Tables Source Data [file 44319_2025_543_MOESM8_ESM.zip › figureEV2/EV2C/Numerical_Data_EV2C.xlsx]

## Sheet: FigEV2C_pos1RNAi
	wild type	ego-1(S1198L)	rrf-1(tm9941) ego-1(S1198L)
Replicate 1	1	0.0625	0.00970874
Replicate 2	1	0	0.0444444
Replicate 3	1	0.0308	0.0116279
