# Supplementary material for: Dual roles of EGO-1 and RRF-1 in regulating germline exo-RNAi efficiency in Caenorhabditis elegans
Source: EMBO Rep. 2025 Aug 11;26(18):4503–31. doi: 10.1038/s44319-025-00543-0 (PMC12457629; doi:10.1038/s44319-025-00543-0)
Supplement: Supplementary file 8 — Figure EVs, Tables Source Data [file 44319_2025_543_MOESM8_ESM.zip › figureEV3/EV3B/Numerical_Data_EV3B.xlsx]

## Sheet: Fig3E_intensity_ROI
	wild type			ego-1(S1198L)
wt_25_ROI1	34.9185		S1198L_19_ROI1	54.986
wt_25_ROI2	39.4565		S1198L_19_ROI2	44.8177
wt_25_ROI3	28.8461		S1198L_19_ROI3	43.2363
wt_10_ROI1	53.4474		S1198L_03_ROI1	50.4774
wt_10_ROI2	41.5517		S1198L_03_ROI2	56.1165
wt_10_ROI3	49.2775		S1198L_03_ROI3	50.2565
wt_09_ROI1	55.9647		S1198L_02_ROI1	26.7524
wt_09_ROI2	54.9146		S1198L_02_ROI2	23.7897
wt_09_ROI3	57.8337		S1198L_02_ROI3	30.2551
wt_08_ROI1	32.0083		S1198L_01_ROI1	28.9132
wt_08_ROI2	45.3983		S1198L_01_ROI2	31.8232
wt_08_ROI3	46.9801		S1198L_01_ROI3	33.1292
wt_07_ROI1	28.0051		S1198L_01_ROI1	16.8225
wt_07_ROI2	25.0058		S1198L_01_ROI2	21.0684
wt_07_ROI3	27.6885		S1198L_01_ROI3	15.2008
wt_14_ROI1	27.6632		S1198L_02_ROI1	19.9392
wt_14_ROI2	23.8727		S1198L_02_ROI2	18.0434
wt_14_ROI3	24.45		S1198L_02_ROI3	19.3258
wt_15_ROI1	41.2079		S1198L_03_ROI1	29.9283
wt_15_ROI2	35.2987		S1198L_03_ROI2	32.5448
wt_15_ROI3	31.9828		S1198L_03_ROI3	22.8095
wt_16_ROI1	44.5078		S1198L_04_ROI1	32.7455
wt_16_ROI2	50.7247		S1198L_04_ROI2	36.132
wt_16_ROI3	44.8973		S1198L_04_ROI3	35.3449
wt_17_ROI1	32.0015		S1198L_05_ROI1	25.701
wt_17_ROI2	27.0543		S1198L_05_ROI2	25.6832
wt_17_ROI3	36.3909		S1198L_05_ROI3	14.2032
wt_18_ROI1	37.8257		S1198L_06_ROI1	38.4334
wt_18_ROI2	36.3651		S1198L_06_ROI2	34.7313
wt_18_ROI3	38.5096		S1198L_06_ROI3	37.3956
wt_19_ROI1	41.3319		S1198L_07_ROI1	27.3399
wt_19_ROI2	50.8532		S1198L_07_ROI2	24.3637
wt_19_ROI3	50.213		S1198L_07_ROI3	30.5884
wt_24_ROI1	29.4833		S1198L_18_ROI1	28.9144
wt_24_ROI2	40.2484		S1198L_18_ROI2	40.3284
wt_24_ROI3	31.3478		S1198L_18_ROI3	42.333
wt_20_ROI1	33.6087		S1198L_08_ROI1	61.4387
wt_20_ROI2	35.0838		S1198L_08_ROI2	45.123
wt_20_ROI3	34.0635		S1198L_08_ROI3	42.3765
wt_21_ROI1	21.626		S1198L_09_ROI1	38.1081
wt_21_ROI2	21.4182		S1198L_09_ROI2	42.7529
wt_21_ROI3	19.2886		S1198L_09_ROI3	47.5643
wt_22_ROI1	32.4004		S1198L_10_ROI1	56.0766
wt_22_ROI2	35.5539		S1198L_10_ROI2	41.2531
wt_22_ROI3	33.007		S1198L_10_ROI3	55.116
wt_23_ROI1	24.8721		S1198L_11_ROI1	50.0601
wt_23_ROI2	29.6838		S1198L_11_ROI2	40.32
wt_23_ROI3	37.1579		S1198L_11_ROI3	51.3637
wt_24_ROI1	40.4643		S1198L_12_ROI1	50.6868
wt_24_ROI2	29.8548		S1198L_12_ROI2	46.7905
wt_24_ROI3	33.163		S1198L_12_ROI3	41.82
wt_25_ROI1	52.0753		S1198L_13_ROI1	43.1949
wt_25_ROI2	36.8076		S1198L_13_ROI2	43.332
wt_25_ROI3	46.1016		S1198L_13_ROI3	65.6322
wt_23_ROI1	28.7866		S1198L_17_ROI1	39.7725
wt_23_ROI2	34.8695		S1198L_17_ROI2	37.0368
wt_23_ROI3	32.2741		S1198L_17_ROI3	36.7635
wt_22_ROI1	36.8283		S1198L_16_ROI1	24.9545
wt_22_ROI2	45.2226		S1198L_16_ROI2	40.5717
wt_22_ROI3	47.8793		S1198L_16_ROI3	35.142
wt_21_ROI1	36.454		S1198L_15_ROI1	31.1414
wt_21_ROI2	31.6493		S1198L_15_ROI2	46.4056
wt_21_ROI3	47.45		S1198L_15_ROI3	35.2577
wt_20_ROI1	37.3564		S1198L_14_ROI1	22.0717
wt_20_ROI2	25.0639		S1198L_14_ROI2	32.4514
wt_20_ROI3	30.7115		S1198L_14_ROI3	33.7626
wt_13_ROI1	30.9263		S1198L_06_ROI1	18.9689
wt_13_ROI2	33.0097		S1198L_06_ROI2	21.9195
wt_13_ROI3	23.1541		S1198L_06_ROI3	22.2152
wt_12_ROI1	32.6305		S1198L_05_ROI1	43.4162
wt_12_ROI2	37.5296		S1198L_05_ROI2	55.7989
wt_12_ROI3	23.2052		S1198L_05_ROI3	40.8672
wt_11_ROI1	30.9521		S1198L_04_ROI1	59.3938
wt_11_ROI2	35.7719		S1198L_04_ROI2	48.445
wt_11_ROI3	33.6849		S1198L_04_ROI3	39.7148
25 animals, 3 ROIs (Nucleus and surrounded region) each			25 animals, 3 ROIs (Nucleus and surrounded region) each
