# Supplementary material for: Dual roles of EGO-1 and RRF-1 in regulating germline exo-RNAi efficiency in Caenorhabditis elegans
Source: EMBO Rep. 2025 Aug 11;26(18):4503–31. doi: 10.1038/s44319-025-00543-0 (PMC12457629; doi:10.1038/s44319-025-00543-0)
Supplement: Supplementary file 8 — Figure EVs, Tables Source Data [file 44319_2025_543_MOESM8_ESM.zip › figureEV4/EV4D/Numerical_Data_EV4D.xlsx]

## Sheet: FigEV4D_intensity_P_Granules
	wild type	ego-1(S1198L)
animal 1	6404.24	12692.1
animal 2	8441.58	12217.1
animal 3	8954.51	12078.9
animal 4	6437.48	7984.6
animal 5	8760.38	14372.3
animal 6	4870.35	9363.25
animal 7	7070.04	13387
animal 8	6926.7	10687.3
animal 9	7163.32	13189.5
animal 10	7259.46	11435.7
animal 11	7407.26	8504.94
animal 12	8379.84	10884.3
animal 13	7603.66	12364.6
animal 14	6361.5	10311.1
animal 15	5431.29	7213.36
animal 16	8458.35	9164.46
animal 17	7407.33	8286.33
animal 18	5337.94	7997.65
animal 19	7944.06	10807.1
animal 20	8194.41	8793.89
animal 21	5083.38	7498.88
animal 22	6501.18
animal 23	9735
animal 24	6135.92
