# Supplementary material for: Dual roles of EGO-1 and RRF-1 in regulating germline exo-RNAi efficiency in Caenorhabditis elegans
Source: EMBO Rep. 2025 Aug 11;26(18):4503–31. doi: 10.1038/s44319-025-00543-0 (PMC12457629; doi:10.1038/s44319-025-00543-0)
Supplement: Supplementary file 8 — Figure EVs, Tables Source Data [file 44319_2025_543_MOESM8_ESM.zip › figureEV4/EV4C/Numerical_Data_EV4C.xlsx]

## Sheet: FigEV4C_intensity_Z_Granules
	wild type	ego-1(S1198L)
animal 1	234.5	331.191
animal 2	274.593	414.862
animal 3	141.254	416.27
animal 4	100.771	314.715
animal 5	165.383	326.503
animal 6	200.39	452.213
animal 7	122.453	487.136
animal 8	99.705	377.534
animal 9	174.012	329.671
animal 10	164.219	517.921
animal 11	193.429	437.169
animal 12	208.464	354.634
animal 13	191.528	571.344
animal 14	72.535	283.186
animal 15	151.097	301.426
animal 16	186.73	337.974
animal 17	164.19	387.401
animal 18	185.457	395.502
animal 19	232.051	264.243
animal 20	166.654	302.385
animal 21	184.767	324.947
animal 22	194.438	298.806
animal 23	201.641	300.65
animal 24	226.278	324.111
animal 25	228.063
animal 26	247.64
animal 27	164.727
