# Supplementary material for: Dual roles of EGO-1 and RRF-1 in regulating germline exo-RNAi efficiency in Caenorhabditis elegans
Source: EMBO Rep. 2025 Aug 11;26(18):4503–31. doi: 10.1038/s44319-025-00543-0 (PMC12457629; doi:10.1038/s44319-025-00543-0)
Supplement: Supplementary file 8 — Figure EVs, Tables Source Data [file 44319_2025_543_MOESM8_ESM.zip › figureEV5/EV5B/Numerical_Data_EV5B.xlsx]

## Sheet: FigEV5B_pop1RNAi
	wild type	ego-1(S1198L)	znfx-1(gg561)	ego-1(S1198L); znfx-1(gg561)	hrde-1(tm1200)	ego-1(S1198L); hrde-1(tm1200)
Replicate 1	1	0.0285714	0.453333	0.0192308	1	0
Replicate 2	1	0	0.547619	0.246377	1	0.15
Replicate 3	1	0.0625	0.942857	0.0652174	1	0.0416667
Replicate 4	1	0.02	1	0.137931	1	0.0652174
Replicate 5	1	0.037037	1	0.0869565	1	0.0819672
Replicate 6	1	0	1	0	1	0.0789474
Replicate 7	1	0.0227273	0.515151	0.048	1	0.467742
Replicate 8	1	0.222222	1	0.212	1	0.130435
Replicate 9	1	0.025641	1	0.106	1	0
