# Supplementary material for: Dual roles of EGO-1 and RRF-1 in regulating germline exo-RNAi efficiency in Caenorhabditis elegans
Source: EMBO Rep. 2025 Aug 11;26(18):4503–31. doi: 10.1038/s44319-025-00543-0 (PMC12457629; doi:10.1038/s44319-025-00543-0)
Supplement: Supplementary file 8 — Figure EVs, Tables Source Data [file 44319_2025_543_MOESM8_ESM.zip › figureEV5/EV5A/Numerical_Data_EV5A.xlsx]

## Sheet: FigEV5A_mpk1RNAi
	wild type	ego-1(S1198L)	znfx-1(gg561)	ego-1(S1198L); znfx-1(gg561)	hrde-1(tm1200)	ego-1(S1198L); hrde-1(tm1200)
Replicate 1	1	0	0.95	0.5	0.777778	0.4375
Replicate 2	1	0	0.75	0.518519	0.578947	0.285714
Replicate 3	1	0	1	0.35	0.533333	0.5
Replicate 4	1	0	0.166667	0.277778	1	0.714286
Replicate 5	1	0.095238	0.631579	0.3	0.862069	0.6
Replicate 6	1	0.105263	0.761905	0.142857	0.473684	0.642857
