# Supplementary material for: Dual roles of EGO-1 and RRF-1 in regulating germline exo-RNAi efficiency in Caenorhabditis elegans
Source: EMBO Rep. 2025 Aug 11;26(18):4503–31. doi: 10.1038/s44319-025-00543-0 (PMC12457629; doi:10.1038/s44319-025-00543-0)
Supplement: Supplementary file 8 — Figure EVs, Tables Source Data [file 44319_2025_543_MOESM8_ESM.zip › figureEV6/EV6C/Numerical_Data_EV6C.xlsx]

## Sheet: FigEV6C_25C_broodsize
	N2	+/tmC18	ego-1(tm521)/tmC18	R539Q/tmC18	R539Q/ego-1(tm521)	S1198L/tmC18
Replicate 1	170	199	165	62	76	127
Replicate 2	135	127	122	90	74	129
Replicate 3	178	145	101	79	97	124
Replicate 4	174	132	187	111	103	143
Replicate 5	187	129	123	106	78	105
Replicate 6	168	138		159	105	53
Replicate 7	192	162		113		99
