# Supplementary material for: Dual roles of EGO-1 and RRF-1 in regulating germline exo-RNAi efficiency in Caenorhabditis elegans
Source: EMBO Rep. 2025 Aug 11;26(18):4503–31. doi: 10.1038/s44319-025-00543-0 (PMC12457629; doi:10.1038/s44319-025-00543-0)
Supplement: Supplementary file 8 — Figure EVs, Tables Source Data [file 44319_2025_543_MOESM8_ESM.zip › figureEV6/EV6E/Numerical_Data_EV6E.xlsx]

## Sheet: FigEV6E_pop1RNAi
	wild type	R539Q/ego-1(tm521)	S1198S/ego-1(tm521)
Replicate 1	1	0.0740741	0
Replicate 2	1	0	0
Replicate 3	1	0.0123457	0
