# Supplementary material for: Dual roles of EGO-1 and RRF-1 in regulating germline exo-RNAi efficiency in Caenorhabditis elegans
Source: EMBO Rep. 2025 Aug 11;26(18):4503–31. doi: 10.1038/s44319-025-00543-0 (PMC12457629; doi:10.1038/s44319-025-00543-0)
Supplement: Supplementary file 8 — Figure EVs, Tables Source Data [file 44319_2025_543_MOESM8_ESM.zip › figureEV7/EV7B/Numerical_Data_EV7B.xlsx]

## Sheet: FigEV7B_pos1RNAi
generation	wild type			tmC18/tmC18 (ori. gk357146/tmC18)
	replicate 1	replicate 2	replicate 3	replicate 1	replicate 2	replicate 3
1	1	1	1	1	1	1
2	1	1	1	1	1	1
3	1	1	1	1	1	1
4	1	1	1	1	1	1
