# Supplementary material for: Dual roles of EGO-1 and RRF-1 in regulating germline exo-RNAi efficiency in Caenorhabditis elegans
Source: EMBO Rep. 2025 Aug 11;26(18):4503–31. doi: 10.1038/s44319-025-00543-0 (PMC12457629; doi:10.1038/s44319-025-00543-0)
Supplement: Supplementary file 8 — Figure EVs, Tables Source Data [file 44319_2025_543_MOESM8_ESM.zip › table1/table1.xlsx]

## Sheet: table1
pos-1 RNAi (% Emb)	Rep#1	Rep#2	Rep#3
wild type	100	100	100
gk540555	100	100	100
gk864727	100	100	100
gk115390	100	100	100
gk317493	100	99	100
gk115391	100	100	100
gk532049	0	0	1
gk749674	100	96	98
gk925207	100	100	100
gk357146	19	0	0
gk721963	100	100	100
gk882383	49	52	86
gk481348	100	100	100
gk115393	100	100	100
gk896494	100	90	100
gk426642	72	19	99
gk115394	100	100	100
gk837385	100	100	100
gk115395	100	100	100
gk115397	100	100	100
gk498425	98	97	100
gk470185	100	100	100
gk720210	100	100	100
gk115401	100	100	100
pop-1 RNAi (% Emb)	Rep#1	Rep#2	Rep#3
wild type	100	100	100
gk540555	100	100	100
gk864727	100	100	100
gk115390	100	100	100
gk317493	100	100	100
gk115391	100	100	100
gk532049	0	0	3
gk749674	100	94	95
gk925207	100	100	100
gk357146	2	69	88
gk721963	100	100	100
gk882383	4	88	43
gk481348	100	100	100
gk115393	100	100	100
gk896494	100	100	100
gk426642	100	100	100
gk115394	100	100	100
gk837385	100	100	100
gk115395	100	100	100
gk115397	100	100	100
gk498425	100	100	100
gk470185	100	100	100
gk720210	100	100	100
gk115401	100	100	100
