# Supplementary material for: Dual roles of EGO-1 and RRF-1 in regulating germline exo-RNAi efficiency in Caenorhabditis elegans
Source: EMBO Rep. 2025 Aug 11;26(18):4503–31. doi: 10.1038/s44319-025-00543-0 (PMC12457629; doi:10.1038/s44319-025-00543-0)
Supplement: Supplementary file 8 — Figure EVs, Tables Source Data [file 44319_2025_543_MOESM8_ESM.zip › table2/table2.xlsx]

## Sheet: pos1pop1RNAi
pos-1 RNAi at G3 (% Emb)	rep#1	rep#2	rep#3
tmC18 from wild type	100	100	100
tmC18 from ego-1(gk115401/E20K)	100	100	100
tmC18 from ego-1(gk720210/V53I)	100	98.5981	98.7069
tmC18 from ego-1(gk470185/P161S)	99.0476	95.8333	100
tmC18 from ego-1(gk498425/L246F)	100	97.5	100
tmC18 from ego-1(gk115397/V277M)	100	100	97.2973
tmC18 from ego-1(gk115395/D304N)	98.7097	99.2126	99.187
tmC18 from ego-1(gk837385/Y313F)	100	99.237	100
tmC18 from ego-1(gk115394/R341K)	100	100	99.0654
tmC18 from ego-1(gk426642/R539Q)	33.3333	57.4586	34.0557
tmC18 from ego-1(gk896494/L721F)	100	97.3856	100
tmC18 from ego-1(gk115393/R722H)	100	100	100
tmC18 from ego-1(gk481348/S812F)	100	100	100
tmC18 from ego-1(gk882383/C823Y)	100	100	92.2747
tmC18 from ego-1(gk721963/G844E)	100	100	98.2063
tmC18 from ego-1(gk357146/V1128E)	100	100	100
tmC18 from ego-1(gk925207/R1165K)	100	100	100
tmC18 from ego-1(gk749674/G1188E)	100	100	100
tmC18 from ego-1(gk115391/E1278K)	98.1651	100	99.1071
tmC18 from ego-1(gk317493/E1397K)	98.5782	98.6047	100
tmC18 from ego-1(gk115390/K1469E)	100	100	100
tmC18 from ego-1(gk864727/N1577S)	100	100	100
tmC18 from ego-1(gk540555/G1610R)	100	100	100
pop-1 RNAi at G3 (% Emb)	rep#1	rep#2	rep#3
tmC18 from wild type	100	100	100
tmC18 from ego-1(gk115401/E20K)	100	100	100
tmC18 from ego-1(gk720210/V53I)	100	100	100
tmC18 from ego-1(gk470185/P161S)	100	99.3671	100
tmC18 from ego-1(gk498425/L246F)	100	100	100
tmC18 from ego-1(gk115397/V277M)	100	100	100
tmC18 from ego-1(gk115395/D304N)	100	100	100
tmC18 from ego-1(gk837385/Y313F)	100	100	100
tmC18 from ego-1(gk115394/R341K)	100	100	100
tmC18 from ego-1(gk426642/R539Q)	92.9577	7.87402	55.0143
tmC18 from ego-1(gk896494/L721F)	100	100	100
tmC18 from ego-1(gk115393/R722H)	100	100	100
tmC18 from ego-1(gk481348/S812F)	98.4	100	100
tmC18 from ego-1(gk882383/C823Y)	100	100	100
tmC18 from ego-1(gk721963/G844E)	100	100	100
tmC18 from ego-1(gk357146/V1128E)	100	100	100
tmC18 from ego-1(gk925207/R1165K)	100	100	100
tmC18 from ego-1(gk749674/G1188E)	100	100	100
tmC18 from ego-1(gk115391/E1278K)	100	100	100
tmC18 from ego-1(gk317493/E1397K)	100	100	100
tmC18 from ego-1(gk115390/K1469E)	100	100	100
tmC18 from ego-1(gk864727/N1577S)	100	100	100
tmC18 from ego-1(gk540555/G1610R)	100	100	100
