# Supplementary material for: Dual roles of EGO-1 and RRF-1 in regulating germline exo-RNAi efficiency in Caenorhabditis elegans
Source: EMBO Rep. 2025 Aug 11;26(18):4503–31. doi: 10.1038/s44319-025-00543-0 (PMC12457629; doi:10.1038/s44319-025-00543-0)
Supplement: Supplementary file 8 — Figure EVs, Tables Source Data [file 44319_2025_543_MOESM8_ESM.zip › table3/table3.xlsx]

## Sheet: table3
relative sid-1 expression
	wild type	ego-1(gk115401/E20K)	ego-1(gk720210/V53I)	ego-1(gk470185/P161S)	ego-1(gk498425/L246F)	ego-1(gk115397/V277M)	ego-1(gk115395/D304N)	ego-1(gk837385/Y313F)	ego-1(gk115394/R341K)	ego-1(gk426642/R539Q)	ego-1(gk896494/L721F)	ego-1(gk115393/R722H)	ego-1(gk481348/S812F)	ego-1(gk882383/C823Y)	ego-1(gk721963/G844E)	ego-1(gk357146/V1128E)	ego-1(gk925207/R1165K)	ego-1(gk749674/G1188E)	ego-1(gk115391/E1278K)	ego-1(gk317493/E1397K)	ego-1(gk115390/K1469E)	ego-1(gk864727/N1577S)	ego-1(gk540555/G1610R)
rep#1	0.413426	0.410712	0.3888	0.516593	0.311607	0.346205	0.353529	0.31906	0.62999	0.257367	0.3754	0.444668	0.374854	0.178439	0.250573	0.12913	0.647611	0.188391	0.464194	0.513096	0.415609	0.254423	0.359434
rep#2	0.336948	0.657244	0.402093	0.500104	0.564952	0.562217	0.302226	0.369975	0.772443	0.299349	0.67329	0.922934	0.474244	0.217532	0.358141	0.185836	0.80905	0.270819	0.949211	0.600818	0.926331	0.433439	0.675066
rep#3	0.446738	0.442577	0.311499	0.355372	0.348275	0.332402	0.349049	0.279612	0.38775	0.287553	0.359733	0.300367	0.296787	0.135597	0.323626	0.22622	0.338611	0.13588	0.273706	0.284914	0.368567	0.294329	0.266665
relative rde-11 expression
	wild type	ego-1(gk115401/E20K)	ego-1(gk720210/V53I)	ego-1(gk470185/P161S)	ego-1(gk498425/L246F)	ego-1(gk115397/V277M)	ego-1(gk115395/D304N)	ego-1(gk837385/Y313F)	ego-1(gk115394/R341K)	ego-1(gk426642/R539Q)	ego-1(gk896494/L721F)	ego-1(gk115393/R722H)	ego-1(gk481348/S812F)	ego-1(gk882383/C823Y)	ego-1(gk721963/G844E)	ego-1(gk357146/V1128E)	ego-1(gk925207/R1165K)	ego-1(gk749674/G1188E)	ego-1(gk115391/E1278K)	ego-1(gk317493/E1397K)	ego-1(gk115390/K1469E)	ego-1(gk864727/N1577S)	ego-1(gk540555/G1610R)
rep#1	0.308662	0.365945	0.366758	0.363065	0.338587	0.312148	0.405002	0.302394	0.349581	0.0337516	0.343409	0.258798	0.313514	0.26906	0.243299	0.280466	0.381221	0.204447	0.457328	0.286419	0.301745	0.205869	0.22868
rep#2	0.279128	0.288172	0.252228	0.377147	0.551487	0.517453	0.344315	0.256175	0.452221	0.0357429	0.534551	0.332563	0.21037	0.18877	0.38942	0.289593	0.452723	0.282809	0.394555	0.335922	0.490798	0.35926	0.31191
rep#3	0.458184	0.356655	0.257207	0.258744	0.318486	0.205513	0.289433	0.228031	0.325606	0.0227909	0.337369	0.223865	0.220645	0.177932	0.293351	0.335271	0.260707	0.136115	0.222257	0.240849	0.394145	0.220263	0.213292
